# Supplementary material for: A new balaenopterid whale from the late Miocene of the Southern North Sea Basin and the evolution of balaenopterid diversity (Cetacea, Mysticeti)
Source: PeerJ. 2019 May 17;7:e6915. doi: 10.7717/peerj.6915 (PMC6526909; doi:10.7717/peerj.6915)
Supplement: Supplemental Information 1 [file peerj-07-6915-s001.txt]

xread
350 82
                  

Protocetidae		000-00000 0000000--0 0--------- -0-00-00-0 00-0000000 0000000000 0000000000 0000000-00 0000000000 0000000000 00000-0000 00000----0 -000000000 0-00000-00 ----000--0 0000000100 000-0000-0 00000---00 00-------0 --0--00??? ???????0?0 000000000- 0?00000000 0000--0000 0000000000 00-0-00000 0000000000 0000000000 0000000000 0000000000 0????????? ?0?0?00000 0000000000 0000000000 000000000- -
Cynthiacetus		000-00000 0000000--0 0--------- -0-00-00-0 00-1000000 0000000000 1000002000 0000000-00 0000000000 0000000000 00000-0010 00000----0 -000000000 0-00100-00 ----000--0 1000000100 0000000000 00000---00 010????--0 --0--0???? ???????0?0 0001000010 0?00000000 0000--0001 0000000000 00-0-00000 0010000000 0000000000 0000000001 1000011000 0000000000 0000000000 0000000000 0011000000 000000000- -
Basilosaurus		000-00000 0000000--0 0--------- -0-00-00-0 00-1000000 0000000000 1000000000 0000000-00 0000000000 0000000000 00000-0010 00000----0 -000000100 0-00000-00 ----000--0 0000000100 0000000000 00000---00 010000---0 --0--00000 00000000?0 0001000010 0000000000 0000--0001 0000000000 00-0-00000 0010000000 0000000000 0000000001 1000011010 0000000000 0000000100 0000000000 0011000000 000000000- -
Dorudon			000-00000 0000000--0 0--------- -0-00-00-0 00-1000010 0000000000 1000000000 0000000-00 0000000000 0000000000 00000-0010 00000----0 -000110100 0-00000-00 ----000--0 0000000100 0000000000 00000---00 010000---0 --0--00000 00000000?0 0001000010 0000000000 0000--0001 0000000000 00-0-00000 0010000000 0000000000 0000000001 1000010010 0000000000 0000000000 0101000000 0011000000 000000000- -
Zygorhiza		000-00000 0000000--0 10000-00?0 00-00-00-0 00-1000000 0000000000 1000001000 0000000-00 0000000000 0000000000 00000-0010 00000----0 -000110100 0-00000-00 ----000--0 1000000100 0000000000 00000---00 010000---0 --0--00000 00000000?0 0001000010 0000000000 0000--0001 0000000000 00-0-00000 0010000000 0000000000 0000000001 10000?2010 00??0????0 0000000100 0000000000 0011000000 000000000- -
Mammalodontidae		010-10100 1000011000 10000-0?00 0100111000 00-3100000 0000010000 1000002001 0100--0-00 1000000010 0?20000?00 00000-0000 00000----0 -0?0111110 1-10000-11 ----100--0 1000000100 ?011??00?0 ?000????01 ?10000---1 000--00100 000?0?10?0 00010?000- 0000000000 0000--000? 0000000000 00-0-00100 0011000000 0000?????? ?????????? ?????????? ?????????? ?????????? ?????????? ???????0?? ?00100000- -
Fucaia			010-10001 1010111001 10000-0?01 0100101000 0102000120 0000010000 0000002000 0101000-00 1000000010 0020000000 01000-0000 00000----1 00?0111110 1-10000-11 ----10110? 1000000100 ?011000010 ?000101000 3110122001 000--010-0 000?0?00?0 00010?0010 0000000000 0000--0001 0011011010 00-0-00100 0011000000 0000000000 01000011?? 1?0?1000?0 0????????? ?????????? ?????????? ??????1??? ?01000000- -
Aweltoni		010-10001 1010111001 10000-0?01 0100111000 10-2001120 0000000000 0000002002 0100--0-00 1000000010 0000000000 02000-0000 00000----1 0000111110 1-1000??11 ----100--? 1000000111 1011000010 1000101?0? ?????????? ?????????? ?????????? ?????????? ??00000000 0000--0001 0001011010 00-0-00100 0011000000 ?????????? ?????????? ?????????? ?????????? ?????????? ?????????? ?????????? ?111110010 0
Yamatocetus 		110-11101 1110211001 10000-0?01 1110110000 0101000120 0000020000 0000001001 0000--0-00 1000000010 0111000000 02001-0000 00000----1 0??0111110 1-10001012 ----100--? 1000010111 ?110020000 0000????0? ?????????? ?????????? ?????????? ?????????? ??00000000 0000--0000 0001111010 00-0-00100 0111000000 0000000000 000000001? ???1011100 0000000000 0100000100 011100???? ????????00 0------010 0
Eomysticetus		110-1?101 11102110?1 0------?-- -??0??0001 0??1000120 0000010000 0000000000 0000--0-00 1000000010 0011000000 02001-0000 00000----1 0000111110 1-10001012 ----100--? ?100010111 111????000 00000---01 311210---0 --0--01001 001?0?00?0 00010?000- 0100000000 0000--0000 0001111010 00-0-00100 0111000000 000?000000 000?????1? ?0?1????1? ?00-000000 0100010100 000100???? ?????????? ?------010 0
Micromysticetus		?10-????? ?????????? ?????????? ?????????? ?????????? ?00??????? ???000?0?? ??0?--0-00 1?00000010 0011000000 02001-0000 00000----1 0000111110 1-10001012 ----100--? ?100010111 11100??000 0000100001 311210---0 --0--01010 001?0?00?0 00010?000- 01???????? ?????????? ?????????? ?????????? ?????????? 000??????? ?????????? ?????????? ?????????? ?????????? ?????????? ?????????? ???????0?? ?
Waharowa		110-11000 1110211001 ?????????? ???0?????0 0??2000120 0000021000 1000001000 0000--0-00 1000000010 0011000000 02001-0000 00000----1 0??0111110 1-10001012 ----100--? ?1000??011 111102?000 0000100001 311210---1 000--00010 00100000?0 0001000010 0100000000 0000--0000 0001111010 00-0-00100 0111000000 000?0????0 ?????????? ?0?0110011 1???0????0 0110010100 011100???? ?????1?000 0------010 ?
Sitsqwayk		110-1?000 1110211001 0------?-- -1100-0000 0111?0?120 0000020021 0010000001 0100--0-00 1000000010 1?10000000 0101000011 00000----1 0??0001110 1-10001002 ----100--? 0110110111 111002?10? 0000????0? ?????????? ?????????? ?????????? ?????????? ??00000010 0000--000? ?0?1111010 00-0-00100 0111000000 0000000000 0011?1111? ?0?1011100 010-011210 0100010100 011000???? ?????0?000 0------010 ?
Horopeta		?10-????1 111??????? ?????????? ?????????? ?????0?120 000?0????? 1??000100? ??00--0-00 1?00000010 ??????0000 0?0???0??? 00000----? ???000?11? 1-10000-01 ----100--? ??????0111 11100????? ?000100001 311110---1 000--00010 01200?11?0 00010?0010 0100000000 0000--0000 001111???0 1100-????? ?111000000 0000000000 001????10? ???0100011 0????????? ?????????1 ?01000???? ?????0?000 0------010 ?
Morenocetus		????????1 ?????????? 10000-1?11 0????????? ???????0?0 1111000020 0111011100 030???0-00 101-13-011 3211000000 0?11000100 21210----1 0000001131 0-01000002 ----000--? ?111100111 111011?101 0120112101 ?110?0---0 --0--00??? ????00??0? ??001?0010 0????????? ?????????? ?????????? ?????????? ?????????? ?????????? ?????????? ?????????? ?????????? ?????????? ?????????? ?????????? ?--?-???11 ?
Caperea			001011011 1110111011 10000-1111 0100111001 10-3212020 1121000020 0111011101 0300--0010 101-13-011 3201000000 0011000100 21210----1 0000001131 0-01011012 ----300--1 0111010111 1111--0101 0120112101 111011---0 --0--001-0 01210?101? 0100100010 0011110001 1101001111 1001111013 00-0-10211 0111011100 1111111101 1111111111 1111111111 1110111211 1112110101 0010101111 0111111110 1---11-011 1
Miocaperea		001011011 1110111011 10000-1?11 0100111001 1103212020 1121000020 0111011100 0300--0010 101-13-011 3221000000 0011000100 21210----1 0200001131 0-01011012 ----200--? 0111000111 1111--0101 0120112101 1110??---0 --0--001-0 ?????????? ??001?0010 0????????? ?????????? ?????????? ?????????? ?????????? ?????????? ?????????? ?????????? ?????????? ?????????? ?????????? ?????????? ?-?-1?-011 1
Balaenella		101011011 1100111201 10000-1?11 0100111001 1??3???0?0 1110100020 0111011101 0301100010 101-13-111 3111000100 0301011100 21210----1 1100001131 0-21011002 ----300--? 0111100111 1111--1101 0020112101 1110?0---0 --11101??? ?????0???? ??001?0010 ???1110001 110100111? ?011?????? ?????????? ?????????? ?????????? ?????????? ?????????? ?????????? ?????????? ?????????? ?????????? ?-?-1?-011 1
Bmysticetus		101011011 1100111201 10000-1111 0100111001 1113212020 1110100020 0111011101 0301100010 101-13-111 3111000100 0301011100 21210----1 1100001131 0-21011002 ----300--1 0111100111 1111--1101 0020112101 111010---0 --11101000 012000000? 0100100010 0011110001 1101001111 1011111113 00-0-10211 011311?100 1110000000 1111111111 1110000000 0110110111 1121111000 1000011010 0111111110 0---11-011 1
Balaenula		10111??11 1100?11211 10000-1?11 0100111001 11?3001020 1110110021 0101011101 0301010110 111-13-011 3111000000 0011011100 21210----1 1100001131 0-01011001 ----200--? 0111100110 1110131101 0020112101 111010---0 --10001000 012?00?00? 01001?0010 0011110001 110100111? ?011111113 00-0-10211 0111112100 ?????000?? ?????????? ?????????? ?????????? ?????????? ?????????? ?????????? ?---11-011 1
Eubalaena		101111011 1100111211 10000-1111 0100111001 1113001020 1110110021 0101011101 0301010110 111-13-011 3111000100 0301011100 21210----1 1100001131 0-01011001 ----200--1 0111100111 1110131101 0020112101 111010---0 --10001000 212000001? 0100100010 0011110001 1101001111 1011111113 00-0-10211 0113112100 1110000010 1111111111 1110000000 0110110111 1121111110 1000011010 0111111110 0---11-011 1
Apatulus		110-11111 1110111101 11000-0?01 1100111001 10-3101030 1111110000 0111101001 0200--0-11 0001000010 1011000100 0301000010 11100----1 0110001121 1-11000-02 ----100--1 0111110111 1110130100 1010112100 311011---1 000--01010 012?0?00?0 10010?0010 0011110110 0111100001 001??????? ?????????? ?????????? 0100?0??0? 0??1?????1 11???????? ?????????? ?????????? ?????????? ?????????? ?---11-110 2                           
Pelocetus		110-11111 1110211101 11000-0?01 1100101001 10-3?01031 1110121000 0111101001 0200--0-11 0001000010 1011000100 0301000010 11100----1 0110001121 1-11000-03 ----100--1 0111110111 1110130100 1020112100 311??????? ??0--01??? ?????????? ?0010??010 ??21110110 0111100001 0011111012 1100-00120 ?113100001 010?0?00?0 ?02?1??101 11?1011110 0110011211 212?-????? ?????010?? ?????11110 0---11-110 2                           
Uranocetus		110-11111 1110211101 11000-0?01 1100101001 10-3101131 1111110000 0111101001 0200--0-11 0001000010 1011000100 0301000110 11100----1 0110001121 1-11000-14 0010100--1 0111110111 11101?0100 1020112100 311??1---1 000--01010 012?0?00?0 10010?0010 0?21110110 0111100001 00111???12 1100-00120 1113000001 100000000? ?100????01 1??0102011 0110011211 ?122?10100 011100???? ?????????? ?---11-110 2               
Isanacetus		110-11111 1110211001 11000-2?01 1100111011 10-3101021 1111121000 0111101001 0200--0-11 0001???010 1011000100 1301000110 11100----1 0110001121 1-110????? ????100--1 01111?01?? ?1110-0100 1010112100 311011---1 000--01010 012?0?00?0 10010?0010 0111110110 0111100001 00111???1? ?????????? ?????????? ?????????? ?????????? 1????????? ?????????? ?????????? ?????????? ?????????? ?---11-110 2                          
Joumocetus		110-11111 1110011001 11000-0?01 1100111011 10-3101131 11111220?0 0111101001 0200--0-11 0001001010 10??????00 ??01??0000 11100----1 0110001121 1-1100???4 0010100--1 01111?0111 11110-0100 1010112100 ?1???1---? 000--0???? ?????????? ?0010????? ??11110110 0110--0001 ?01111101? ?????0013? ?112000001 ?????????? ?????????? 1????????? ?????????? ?????????? ?????????? ?????????? ?---11-110 2                         
Ppalmeri		110-11111 1110??1001 11000-2101 11001?10?1 10-3101021 1111112000 0111101001 0200--0-11 0001000010 1011000000 1101000100 11100----1 0110011121 1-11000-14 0010100--1 0111110111 1110130100 1010112100 310001---1 000--01010 01211111?0 1001000010 1111110110 0110--0001 0011111012 1100-00120 1111000001 0100000000 0??1?????1 11???????? ?????????? ?????????? ?????????? ?????????? ?---11-110 2                    
Pcampiniana		110-11111 1110111001 ?????????? ?100111001 10-??????? 1111122020 011??????1 02???-?-?? ?0?????010 1011000000 1101000100 11100----1 0110001121 ?????????? ?????????1 ?111100111 111??30100 1010112100 ?10001---1 000--01010 012?1?11?0 10010?0010 1111110110 0110--0001 0011111012 1100-00120 1111000001 0100000000 112??111?1 1????????? ?????????? ?????????? ?????????? ?????????? ?---11-110 2                 
Tiucetus		110-11??1 111??????1 110?0-0?02 2100??10?1 1??3000121 111????-?? 0?11101001 0200--0-11 0001111010 1011000000 0101000100 11101000?1 0110011121 1-11101014 0010100--1 0111100111 1110100100 1110112100 ?11???---1 000--01??0 ?????????? ?0010??010 ??11110110 011???0001 001??????? ?????????? ?????????? ?????????? ?????????1 1????????? ?????????? ?????????? ?????????? ?????????? ?---11-110 2 
Diorocetus		110-11111 1110110110 11010-0?01 2100111001 10-2001030 1111020000 0111100001 0200--0-00 1002000010 1011000100 0101001100 11100----1 0010001121 1-12101-14 0011000--1 0111110111 1110130100 0010102000 311013---1 000--01010 212?1?11?0 10010?0010 1111110100 0110--0011 0011111012 1100-00131 ?111000001 01?????0?? ??2????101 1101012010 0????????? ?????????? ?????????? ?????????? ?---11-110 2	
USNM187416		110-11?11 1110110110 10000-0?02 2100111001 10-2001020 1111010021 0111101001 0200--0-00 1002000010 1021000100 0101001100 11100----1 00?0001121 1-12101-14 0001000--1 0111110111 1110130100 0120112000 ?????????? ?????????? ?????????? ?????????? ??111101?? 0111010011 01???????? ?????????? ?????????? ?????????? ?????????? ?????????? ?????????? ?????????? ?????????? ?????????? ???-11-110 2
Mixocetus		110-11111 1110110110 1111002?01 1100100001 10-3001120 1121021002 0210102001 0210--1-00 1002111010 202100000? 0301000001 1100?----1 0010001120 0-22110-01 ----000--1 0111110111 1110110100 ??22?????? ?????????? ?????????? ?????????? ?001?????? ?????????? ?????????? ?1?1111012 ???0-00211 ?11?000000 01?0000000 000???00?? ?1?1?1?111 1????????? ?????????? ?????????? ?????????? ?---11-110 2 
Crathkei		100-1???0 111??10110 1111102?02 2???10?001 1103101130 1121021021 0210102001 0210--0-00 1002111010 2022000001 0301000000 11000----1 00?0001120 1-12100-14 0111000--1 0111010111 1111--0110 0????????? ?????????? ?????????? ?????????? ?????????? ??201101?? 0111000011 01???????? ?????????? ?????????? ?????????? ?????????? ?????????? ?????????? ?????????? ?????????? ?????????? ?-?-11-110 2
Criabinini		100-11?10 1110110110 1111102?02 210011?001 10-2211120 1121010001 0210102001 0210--1-00 1002111010 2022000001 0301000000 11000----1 0110001120 1-12100-14 0011000--1 0111110111 1110120100 0120????0? ?????????? ?????????? ?????????? ?????????? ??201101?? ???0--00?1 01?1111012 1100-10021 2111000001 010?0001?0 002?0001?1 1000110002 111101???1 1112-10100 011100???? ??111????1 1---11-110 2
Mdurinasus		??0-1???0 111??????0 111?100?02 2?????0??? ???3???130 11???????? ???010200? ?210--1-00 1002111010 ????000??? 0301000101 11?00----1 0??0??112? 1-12100-14 0111000--1 ?111?10111 11101??100 ????????0? 311113---1 000--00010 012?1?11?0 10010?0010 10???????? ?????????? ?????????? ?????????? ?????????? ?????????? ?????????? ?????????? ?????????? ?????????? ?????????? ?????????? ???????1?? ?
Mhunteri		??0-1???0 111??????0 111?000?02 2????????? ???????1?0 1121?????? ???010200? ?210--1-00 1002111010 2022000001 0301001101 11?01000?1 0000001120 1-12100-11 ----100--1 ?111110111 1110120100 011010201? ?1111????? ???????010 012?1?11?? ?0000?0010 1021110110 0110--0001 011??????? ?????????? ?????????? ?????????? ?????????? ?????????? ?????????? ?????????? ?????????? ?????????? ???????1?? ?
Piscobalaena		100-11110 1110110110 1111110?02 2100111001 1104001130 1121021000 0210102001 0210--1-00 1002111010 2022000101 0301000000 11000----1 0110001120 0-22100-11 ----200--1 01110101?? ?111--0100 0100102000 311113---1 000--00010 012?1?1110 00010?0010 1101110110 0110--0001 0111111012 1100-00131 2112000001 0100000000 0020001101 1101011100 0111011211 2111210100 0111001??? 0?11110110 0---11-110 2
Hmorrowi		100-11??0 111?110110 1111112?02 2100111001 10-3001130 1121022001 0210102001 0210--0-00 0002111010 1022000001 0001002100 11000----1 0100001120 1-12100-14 0012000--1 0111110111 1110020110 1100102010 311113---1 100--01010 012?1?1110 10010?0010 1001110110 0110--0001 0111111012 1100-00130 1112000001 0????????? ????????01 110??????? ?????????? ?????????? ?????????? ?????????? ?---11-110 2
Herentalia		??0-1???0 111??????0 111?000?02 2????????? ???????120 1121?????? 021010200? ?210--1-00 1002111010 ?????????? ???1??0001 11?01001?1 0000?0112? 0-02101011 ----200--1 ?111010111 1110220100 0120102000 ?1111????1 000--?1010 ?????????? ?00??????? ?????????? ?????????? ?????????? ?????????? ?????????? ?????????? ?????????? ?????????? ?????????? ?????????? ?????????? ?????????? ???????1?? ?
Thinocetus		??0-1???? ?????????? ?????????? ?????????? ?????????? ?????????? ?????????? ???????-?? ?????????0 ?????????? ?????????? ?????????? ??????1??? ?????????? ?????????? ????010111 111???0100 ??20112010 31111????1 000--00100 01??1?11?0 00010?0010 1011110100 0111000011 011??????? ?????????? ?????????? 010000??00 0??0????01 1101110111 0112011211 1112210100 011100???? ?????10110 ???????1?? ?
Halicetus		??0-1???? ?????????? ?????????? ?????????? ?????????? ?????????? ?????????? ???????-?? ?????????0 ?????????? ?????????? ?????????? ??????1??? ?????????? ?????????? ?????????? ?????????? ??10112000 31101????0 100--01100 01??1?11?0 00010?0010 1011110100 0111010011 011??????? ?????????? ?????????? 0100000000 0110111101 110??????? ?????????? ?????????? ?????????? ?????????? ???????1?? ?
Titanocetus		110-11010 1110110110 11100-2?00 0100100001 10-3001100 1111120002 0100102001 0210--0-00 1001111010 1011000001 0301000011 11100----1 0??0001120 0-02100-01 ----200--1 0111010111 1110120100 01???????? ?????????? ?????????? ?????????? ?????????? ?????????? ?????????? ?1?1111012 1100-10120 1113100000 010??????? ????????1? ?????????? ?????????? ?????????? ?????????? ?????????? ???????1?? ?
Cophocetus		110-11111 1110110110 11010-2?01 1100100001 10-3001120 1111121002 0210102001 0210--0-00 1002111010 1022000100 0101000010 11110----1 0011001121 1-12100-04 0101000--1 0111010111 1110110100 0020?????? 311013---1 000--00100 012?0?01?0 10010?0010 0111110100 0110--0011 00111??012 1100-20120 2112100001 0100000000 011?????01 1101111002 011?011211 2122-????0 010100???? ?????????? ?---11-110 2
Amoreni			110-11110 1110110110 10000-2?01 1100110001 10-3001100 1111110001 0110102001 0210--0-00 1002111010 1011000100 0101000010 11110----1 0011001121 1-12100-04 0101000--1 0111010111 1110110100 0020?????? ?????????? ?????????? ?????????? ?????????? ?????????? ?????????? ???1111012 1100-0012? ?112000001 ?????????? ?????????? ?????????? ?????????? ?????????? ?????????? ?????????? ?---11-110 2
Eschrichtius		101011011 1110211001 10000-2211 0100111001 10-4102120 1121110021 0220102101 0211--0-00 1002121010 2122000101 0301000001 2111111?21 0101001120 2-22101114 11103010-1 0111110111 1110100110 1020????02 3101120001 000--111-0 01211011?0 101111100- 1211111000 0111000010 0111111013 00-1110131 2112011000 0100000000 0001111101 1100110001 1112011211 1111211100 0201011111 ??11111110 0---11-110 2
Eschrichtioides		110-11??0 1110?????1 10000-2?11 0100??1001 10-3101120 1121110011 0220100001 0211--0-00 1002121010 2111000101 0301000101 21011000?1 01?1001120 0-02101101 ----00???1 0111100111 111???0110 ?????????? ?????????? ?????????? ?????????? ?????????? ??10111000 0111000010 0111111013 00-1110131 2112011000 010??????? ????????1? ?????????? ?112011211 2121-????0 020200???? ??111????? ?---11-110 2
Archaeschrichtius	????????? ?????????? ?????????? ?????????? ?????????? ?????????? ?????????? ???????-?? ?????????? ?????????? ?????????? ?????????? ?????????? ?????????? ?????????? ?????????? ?????????? ?????????? ?????????? ?????????? ?????????? ?????????? ?????????? ?????????? ???1111012 11010????? ?112011002 ?????????? ?????????? ?????????? ?????????? ?????????? ?????????? ?????????? ?---11-11? ?
M2231			110-????? 111???1001 10100-??1? ??????1?1? ???????1?0 1230020022 0320102011 131???1-11 1003121010 ????????01 0?01000000 21211011?1 0110001121 0002100-01 ----200--? ?111110111 111011?1?? 1020112100 1110020011 110--11010 012?0?00?0 11111?110- 0131111100 0101100001 0011111012 1100-21331 2113100002 010????0?? ??2????11? ???1110002 1112011211 2112-10?00 01120?1??? ?????????? ?---11-110 2
ryani			????????? ?????????? 1???0-???2 0????????? ???????0?0 1231?0???2 011110100? ?210--0-01 1002121010 ?????????? ???1??1100 21?11000?1 010?00112? 1012101004 1110100--? ?11??10111 111020?110 1????????? ?111120011 000--11010 012?0?01?0 00011?1010 01????11?0 01?110000? ??0??????? ?????????? ?????????? ?????????? ?????????? ?????????? ?????????? ?????????? ?????????? ?????????? ???????1?? ?
Protororqualus		110-11010 1110211001 10100-2?12 1100111111 10-4101120 1242101012 0320102011 0220--1-11 1003021010 1?11000??? ??01002100 2121?????1 01?1001121 1012101014 0201100--? 0111100111 111???0110 ?????????? ?????????? ?????????? ?????????? ?????????? ??3111110? ?10??000?1 01?1111012 1100-21241 ?111000000 0100????0? ????????01 11?111?112 1112001211 1121210100 0101001??1 ??1111???? ?---11-110 2
M2315			??0-????? 11???????? 101?0-2?12 2??0?11??? ???????1?? 12421???11 0??0102012 122???1-11 1003021010 ???1?10101 0?01001000 21211110?1 010100112? 10121????4 0201100--? ?111110111 111010?1?0 1120112100 ?111120001 100--001-1 112?0?01?? ?1110?1010 0131111100 1101100001 011??????? ?????????? ?????????? ?????????? ?????????? ?????????? ?112?11211 ?1???????? ?????????? ?????????? ???????1?? 2
UTPU13842/5		110-11112 1111211??1 10100-1?12 1100??1111 10-4201120 1242200012 0320102012 1211--1-11 1003021010 1121010101 0101001100 2121?????1 01?1001121 1012101014 0201110--1 0111100111 111010?110 1?2??????? ?111120001 100--011-1 112?0?01?0 21110?0010 0131111100 1101100001 0111111012 1100-21241 2112100000 0100000000 0021111101 1101112112 1110010001 2122-10100 011100???? ??11111111 0---11-110 2
portisi			100-11112 111011???1 10100-0?12 2111??1??1 1??????130 1231100011 0321102111 122???0-11 1002121010 1011100111 0100000100 2121112230 1?00011213 1021111004 1212100--? 0111110111 1111--0110 1120112100 ?111?20011 110--00??? ?????????? ?1110??00- ??31111110 010??0000? ?1?1111012 1100-21131 2112000000 0100000000 000?????1? ???1112112 1112011211 11122????1 001200???? ?????????? ?---11-110 2
NMR7096			??0-1?112 1110?????? 10100-0?12 2101?????1 ???????130 1231?????? ???110201? ?221--1-11 1002121010 1211100012 0100000100 211211123? 1100001121 3012110-04 1212100--? ?111110111 11100??1?0 1020102100 11010200?1 110--00010 112?1?11?? ?1110?000- 0131111110 010110000? ?11??????? ?????????? ?????????? ?????????? ?????????? ?????????? ?????????? ?????????? ?????????? ?????????? ?-?-1?-110 2
MPTAM 207-13307		110-110?1 1110??10?1 10100-2?12 210???1111 1??4010130 1232100012 0320102011 1210--1-11 1003121010 2011000001 0301001100 2121110210 1000011212 2022101004 1210300--? ?111110111 111011?1?0 1110112100 1111120001 110--001-0 0???1?11?? ?1110?100- 01???????? ?????????? ?????????? ?????????? ?????????? 0100000000 002111110? ?????????? ?????????? ?????????? ?????????? ?????????? ???????1?? 2
Plesiobalaenoptera	110-11111 11112110?1 10100-2?1? 1100111?11 1????????? 12?21????? ???01????? ??1????-11 1???121??? ?????????? ?????????? ?????????? ???????12? 2022010-04 01030????? ?????1011? ?????????? ??21112000 1111020011 110--00010 012?1?11?0 21110?0011 1130111100 1101100001 0011111012 1100-21341 0113100002 01000???00 ???11????1 11???????? ?????????? ?????????? ?????????? ?????1111? ?---11-110 2
SAM55001		????????? ?????????? ?????????? ?????????? ?????????? ?????????? ?????????? ???????-?? ?????????0 ?????????? ???0?????0 ?????????1 010100???? ?????????? ?????????? ?111?????? ???????1?? ?????????? 1110200111 010--00010 012?1?11?0 21110?0011 1030111100 1101100001 0?1??????? ?????????? ?????????? ?????????? ?????????? ?????????? ?????????? ?????????? ?????????? ?????????? ???????1?? 2
Parabalaenoptera	110-11111 1110??1001 10100-2?11 2100111?01 1??3001120 1232201022 0320102011 ?220001-11 1003121010 1021100001 0301001100 21211?2??1 01?000?121 0022101014 1100210--? 0111??011? ?????????? ?????????? ?????????? ?????????? ?????????? ?????????? ?????????? ?????????? ???1111012 1110-21241 0113000002 0100????0? ???1????01 11???????? ?????????? ?????????? ?????????? ?????????? ?---11-110 2
Fvelponi		??0-????? 11???????? 10100-2?11 2????????? ???????110 12322???22 0??010201? 1221--1-11 1003121010 10110?0000 0301000101 11201122?1 0100001121 2022101014 1110300--? ?111110111 111111?1?0 1120112100 11111200?1 110--001-1 112?1?11?0 11110?0010 11???????? ?????????? ?????????? ?????????? ?????????? ?????????? ?????????? ?????????? ?????????? ?????????? ?????????? ?????????? ???????1?? 2
Mhubachi		110-11010 1110111001 10100-2?11 1100111111 1??3011120 1232101021 0320102011 1210001-11 1003121010 1021000000 0101000100 11211100?1 0100001121 2022101004 1110300--? 0111110111 11?11101?0 1021112002 1111?2000? ??0--00??? ????1?11?0 21110?0011 11???????? ?????????? ???1111012 1100-21241 ?113000002 0100000000 0021111101 1101110111 1110011211 2112110100 0111001111 0111111111 0---11-110 2
Incakujira		110-11111 1110311101 10100-2?11 1100111111 10-4011130 1242200112 0320102012 1210001-11 1003121010 1011110111 0201001100 21211????1 01?0001121 2022101012 ----301101 0111110111 1110210110 1121?????? ?11??20??1 100--00??? ?????????? ?1110?001? ??31111110 1101100001 0111111012 1100-2134? ?112000?0? 0100000000 00?0????01 1111111110 1110011211 2122110100 0111001111 01111?1?11 0---11-110 2
M1613			110-11111 1110311101 10100-2?12 1100111111 10-3011130 1242202122 0320102012 1211--1-11 1003121010 1011110112 0101000100 21211100?1 0010001121 2022101012 ----30110? 0111110111 11102001?0 102??????? ?????????? ?????????? ?????????? ?????????? ?????????? ?????????? ?1???????? ?????????? ?????????? ?????????? ?????????? ?????????? ?????????? ?????????? ?????????? ?????????? ?---1?-110 2
Acastriarquati		110-1?110 1110111101 10100-2?12 1100111111 ???3000120 1242100022 0320102011 1221101-01 1013121010 11110?0102 0301001100 1121?????? ???000?121 3022101014 121001100? 01111101?? ?????????? ?1???????? ?????????? ?????????? ?????????? ?????????? ?????????? ?????????? ???1111012 1100-212?? ?111?????? ?????????? ?????????? ?????????? ?????????? ?????????? ?????????? ?????????? ?---11-110 2
M1610			110-1?012 1110111101 10100-2?12 2100111111 ???4010120 1242100021 0320102012 ?221--1-11 1003121010 1011010102 0101001100 2121?????? ???000?121 3022101014 1210011001 0111?101?? ?????????? ?????????? ?????????? ?????????? ?????????? ?????????? ?????????? ?????????? ???1????1? ?????????? ?111?????? 01000000?? ????????0? ?????????? ?????????? ?????????? ?????????? ?????????? ?---11-110 2
MAB0002286		??0-????? ?????????? 10??0-2??2 2????????? ???????1?0 1242?????? ???010201? 1221--1-01 1003121010 ????????02 ???1001100 21?11003?? ??0000112? 3022101014 121001100? ?111110111 111020?1?0 1121102100 ?11??200?1 110--10010 012?0?01?? ?1110????? ?????????? ?????????? ?????????? ?????????? ?????????? ?????????? ?????????? ?????????? ?????????? ?????????? ?????????? ?????????? ???????1?? 2
Nehalaennia		?10-11??0 111?111001 10100-1?12 2100111111 10-3010130 1232102121 0320102011 1310001-11 1003121010 202200000? 0101001100 21211003?? ???0001121 0022101012 ----01100? 0111110111 1111--?1?0 1110112100 ?111120001 110--001-0 ?????????? ?1110?0??? ?????????? ?????????? ?????????? ?????????? ?????????? 010??????? ?????????? ?????????? ?????????? ?????????? ?????????? ?????????? ?---11-110 2
bertae			??0-????? ?????????? 1???0-???? 2????????? ???????1?? 1231100110 0320102011 121???1-11 1003121010 2012000101 0201001100 2121100??? ???1001121 2022101004 0111300--? ?111110111 11?????1?0 1110112100 ?????????? ?????????? ?????????? ?????????? ?????????? ?????????? ?????????? ?????????? ?????????? ?????????? ?????????? ?????????? ?????????? ?????????? ?????????? ?????????? ???????1?? 2
shimajirikujira		??0????01 ??????1110 1?100-???? 2???111111 ???????1?? 1232100122 0130122011 121???1-11 1003121000 2011000101 0201001100 2121?????? ???1001121 ?0?2101012 ----?00--? ?111110111 11????01?? ?1???????? ?11??20001 010--00??? ?????????? ?1110?0010 ??3101110? ???110?00? ?0???????? ?????????? ?????????? ?????????? ?????????? ?????????? ?????????? ?????????? ?????????? ?????????? ???????1?? 2
maesawacho		110-11011 1110?11101 10100-??12 1100111111 10-4102130 1232200?20 0320102012 ?211--1-11 10031210?0 1211010001 0201001100 2121?????1 ????00?121 0022110-04 1010200--? ?11111011? ?????????? ?????????? ?????????? ?????????? ?????????? ?????????? ?????????? ?????????? ???1111012 1100-212?? ?1110000?? 010??????? ?????????? ???1?1???? ?????????? ????0????? ?????????? ?????????? ?---11-110 2
miobalaenoptera		????????? 11????1101 ?????-???? ????????1? ?????????? 1231100120 0320102012 121????-?1 1003121010 1011110111 0101001100 2121?????1 01?0001121 00221????2 ----000--? ?111110111 111????1?0 ??201121?? ?111120001 100--001-0 012?1?11?0 11111?1010 01???????? ?????????? ?????????? ?????????? ?????????? ?????????? ?????????? ?????????? ?????????? ?????????? ?????????? ???????1?? ???????1?? 2
Diunatans		????????1 ?????????? 101?0-1?11 0????????? ???4012120 1232?????? ??201201?? 130???1-01 1003121010 2022000001 0101000100 2121111??1 0100001121 2002110-04 1110300--? ?111110111 111020?1?0 1120112100 ?111120011 110--001-1 011?1?11?? ?1111?0010 0131111111 110???0000 001??????? ?????????? ?????????? 01000???00 ?????????? ?????????? ?????????? ?????????? ?????????? ?????????? ???????1?? 2
Mmiocaena		?10-?1??1 111??11001 10000-2?21 0100111111 10-3011120 1232110022 0320102012 1311--1-11 1003131010 1211010001 0201001100 21211????1 01?0001121 0002110-02 ----000--? 0111111111 1111--0110 1?2??????? ?111120011 1?0--001-0 012?0?00?0 21111?000- 1011111100 1110001101 1????????? ?????????? ?????????? ?????????? ?????????? ?????????? ?????????? ?????????? ?????????? ?????????? ?-?-?1?110 2
siberi			110-11011 1110211101 10100-1?22 1100111111 1??41?2130 1232202121 0320112112 ?300011--1 111-131010 1?22010?01 0?01001000 2121?????1 0???001121 0002110-02 ----000--1 011111?111 11???????? ?????????? ?????????? ?????????? ?????????? ?????????? ?????????? ?????????? ??11111111 00-0-212?? ?111?????? ?10??????? ?????????? ?111110111 1110011211 1122010100 0111001111 1111111??? ?---11-110 2
mnovaeangliae		110-11011 1110211101 10100-2211 0100111111 10-4010120 1232202121 0320102012 1300011-11 0003131010 1211010101 0201001100 2121112301 0111001121 0022100-14 1010310--1 0111101111 1111--0110 1021112102 3110120011 110--101-0 012?0?00?0 11111?000- 0130111110 1101100001 0011111013 1110-21341 2113200011 0100011111 0001111101 1111112111 1112011211 1122011100 1112111111 1111111111 0---11-110 2
bmusculus		110-11011 1110211101 10100-1222 0100111111 10-4011120 1232200020 0320112112 1301--1-11 011-131010 1211011101 0201001100 21211123?1 0111001121 2102100-04 1110310--1 0111101111 1110210110 1021112102 1111020011 110--10010 112?0?00?0 11111?110- 0130111101 1101100001 0011111012 1110-21341 2113200012 0100000000 0020001101 1111112111 1110011211 1112010100 0000001111 1111111111 0---11-110 2
bphysalus		110-11011 1110111101 10100-1222 0100111111 10-4010130 1232202021 0320102012 1301--1-11 0003131010 1221011101 0201002100 2121112321 0111001121 2102100-14 1110310--1 0111101111 1110210110 1021112102 1110120111 100--011-1 0121010010 111101000- 0030111101 1101100001 0011111012 1110-21341 2113200012 0100000000 0021111101 1111112111 1110011211 1112010100 0111001111 1111111111 0---11-110 2
bacutorostrata		110-11011 1110111101 10100-1222 0100111111 10-3202130 1232200020 0320102012 1300011-11 0003131010 1221011101 0201002100 2121112331 0111001121 0102100-14 1110311101 0111101111 1110210110 1011112102 1110120011 000--111-0 0121010000 111111000- 0130111101 1101100001 0011111012 1110-21341 2113200012 0100000000 0020101101 1111112111 1112011211 1112010100 0111001111 1111111111 0---11-110 2
bbonaerensis		110-11011 1110111101 10100-1222 0100111111 10-3202130 1232200020 0320102012 1300011-11 0003131010 1221011101 0201002100 2121112331 0111001121 0102100-14 1110311101 0111101111 1110210110 1011112102 1110121111 000--011-0 012?0?0000 11111?000- 0130111101 1101100001 0011111012 1110-21341 2113200012 010?000000 0020101101 1111112111 1112011211 1112010100 0111001111 1111111111 0---11-110 2
omurai			110-11011 1110211101 10100-1222 0100111111 10-4000130 1232200020 0320102012 1300001-11 0003131010 1?21011101 0201002100 21211123?1 0111001121 2002100-14 1110311101 0111101111 1110230110 1021112102 1110121011 010--111-0 012?0?00?0 11111?000- 0030111101 1101100001 0011111012 1110-21331 2113200012 010??????? ?????????? ?????????? ?????????? ?????????? ?????????? ?????????? ?---11-110 2
brydei			110-11011 1110211101 10100-1222 0100111111 10-4001120 1232200111 0320102012 1301--0-11 0003131010 1?21011101 0201002100 21211123?1 0111001121 0002101014 1110311001 0111101111 1110210110 1021112101 3110120111 000--111-0 212?0?00?0 11111?000- 0030111101 1101100001 0011111012 1100-21331 2113200012 0100000000 0021111101 1111112111 1112011211 1112010100 0111001111 1111111111 0---11-110 2
bedeni			110-11011 1110211101 10100-1212 0100111111 10-3000130 1232200111 0310102012 1300011-11 0003131010 1221011101 0201002100 21211123?1 0111001121 2102101014 1110311101 0111101111 1110210110 1021112101 3110120111 000--111-0 212?0?0010 11111?000- 0030111111 1101100001 0011111012 1100-21331 2113200012 0100000000 0020001101 1111112111 1112011211 1112010100 0111001111 1111111111 0---11-110 2
bborealis		110-11011 1110211101 10100-1222 0100111111 10-4000120 1232202110 0320102012 1301--1-11 0003131010 1221011101 0201102100 21211123?1 0111001121 2002100-14 1110311101 0111101111 1110210110 1021112102 1110121111 110--111-0 2121010010 111111100- 0130111101 1101100001 0011111012 1100-21301 2113200012 0100000000 0021111101 1111112111 1112011211 1122110100 0111001111 1111111111 0---11-110 2
;  
proc/;
